# Supplementary material for: A Randomized Controlled Trial on the Effect of Tapentadol and Morphine on Conditioned Pain Modulation in Healthy Volunteers
Source: PLoS One. 2015 Jun 15;10(6):e0128997. doi: 10.1371/journal.pone.0128997 (PMC4467981; doi:10.1371/journal.pone.0128997)
Supplement: S1 File — (XLSX) [file pone.0128997.s003.xlsx]

## Sheet: Placebo 1h
Time	001 H-	001 H+	002 H-	002 H+	003 H-	003 H+	004 H-	004 H+	005 H-	005 H+	006 H-	006 H+	007 H-	007 H+	008 H-	008 H+	009 H-	009 H+	010 H-	010 H+	011 H-	011 H+	012 H-	012 H+
0	0	0	0	0	0	0	0	0	0	0	0	0	0	0	0	0	0	0	0	0	0	0	0	0
1	0	0	0	0	0	0	0	0	0	0	0	0	0	0	0	0	0	0	0	0	0	0	0	0
2	0	0	0	0	0	0	0	0	0	0	0	0	0	0	0	0	0	0	0	0	0	0	0	0
3	0	0	0	0	0	0	0	0	0	0	0	0	0	0	0	0	0	0	0	0	0	0	0	0
4	0	0	0	0	0	0	0	0	0	0	0	0	0	0	0	0	0.84	0	0	0	0	0	1.33	0
5	0	0	0	0	0.29	0	0	0	0	0	0	0	0	0	0	0	3.15	0	0	0	0	0	5.95	0
6	0	0	0	0	4.82	2.83	0	0	0.11	0	0.38	0	0.64	0	0	0	5.05	0	0.77	0	0	0	9.41	0.68
7	1.55	0	0	0	14.15	13.92	0.19	0	2.74	0	0.82	0	10.85	0	0.05	0	8.58	0.59	3.54	0.2	0	0.02	14.66	5.21
8	5.27	0	2.68	1.65	23.58	25.53	0.83	0	6.35	0	2.08	0	25.54	0	1.12	0	13.48	1.19	5.3	3.43	0.49	4.48	23.42	12.14
9	9.33	0	9.69	15.82	32.54	35.44	4.58	2.51	15.87	0.17	3.09	0	40.78	3.33	3.81	0.1	18.56	2.65	9.37	6.27	6.59	17.2	28.06	19.93
10	17.69	1.41	31.34	31.04	40.47	42.75	17.17	12.65	27.06	6.43	5.39	0	57.15	18.84	17.91	1.05	23.38	7.1	16.69	11.61	19.36	27.59	32.2	25.1
11	35.32	12.34	46.64	41.53	45.88	51.23	40.99	31.05	38.98	13.53	10.03	0	68.02	44.95	39.02	10.3	26.93	11.63	32	23.69	36.84	36.98	36	28.92
12	49.77	32.09	47.99	45.91	53.97	52.7	52.8	42.7	47.46	25.04	18.2	0.34	68.51	55.15	50.36	32.27	33.21	15.16	48.7	34.55	53.78	46.29	37.69	31.24
13	56.83	43.89	47.92	44.51	57.39	54.04	55.08	44.25	51.57	34.76	23.75	1.72	68.42	56.71	53.48	43.38	37.91	18.45	55.59	39.17	63.29	54.1	38.28	32.61
14	60.29	55.3	44.17	39.44	57.95	53.61	56.2	45.31	57.33	37.84	28.36	3.78	68.33	61.18	53.71	48.6	39.39	21.12	61.94	45.84	67.86	58.77	39.09	33.43
15	60.88	61.16	40.24	32.2	56.47	49.7	53.63	45.62	60.56	37.4	31.39	5.73	68.33	63.43	53.21	49.84	40.34	22.46	65.6	50.35	69.47	61.02	39.68	34.48
16	60.91	62.46	29.61	25.11	53.79	48.34	49.96	45.78	61.86	39.94	33.62	7.31	68.32	63.76	53.04	50.65	39.75	23.09	68.23	53.99	68.33	58.66	39.81	35.16
17	61.02	62.33	15.71	22.68	44.73	46.18	47.23	42.73	64.13	40.87	36.17	8.54	66.11	63.67	50.48	51.13	38.86	22.97	70.46	56.56	65.72	57.03	40	35.25
18	60.89	62.66	3.9	21.59	38.97	43.3	45.03	34.89	65.84	35.38	38.35	11.04	61.48	63.58	49.43	51.12	37.68	23.24	71.76	58.78	62.94	52.69	40	35.11
19	60.67	62.71	0.24	12.41	35.25	37.93	39.07	29.29	64.33	24.27	39.15	12.46	60.96	60.68	48.78	50.57	36.25	24.3	71.17	60.18	59.17	47.54	40	34.43
20	56.35	62.87	0	3.91	29.69	33.65	30.79	27.68	56.91	9.45	39.68	13.17	59.79	55.04	46.79	48.99	34.87	24.54	70.59	58.84	54.47	45.25	40	33.77
21	50.91	60.83	0	0.15	23.42	30.28	17.19	20.38	35.33	3.35	40.53	12.74	57	50.2	45.24	48.34	32.64	24.14	69.03	57.11	51.09	42.72	39.95	32.15
22	48.32	54.25	0	0	14.52	28.66	6.06	13.29	21.4	0	41.11	12.66	51.92	44.36	43.05	47.93	30.26	22.61	66.1	53.35	47.69	40.59	39.82	31.45
23	47.33	50.95	0	0	8.92	27.43	2.44	7.34	20	0	40.08	13.82	46.26	42.9	38.69	46.1	29.37	20.44	64.33	47.09	44.59	38.72	39.22	31.33
24	47.33	49.38	0	0	8.46	26.22	0.66	3.79	20	0	39.97	13.95	41.28	42.84	36.82	43.27	29.07	20.26	63.58	46.26	42.95	36.11	37.79	30.89
25	47.39	48.41	0	0	8.39	25.24	0	1.7	20	0.36	40.57	15.41	33.41	41.12	36.29	41.53	29.34	20.7	60.61	44.72	43.62	32.16	35.15	29.39
26	47.13	48.55	0	0	7.21	22.49	0	0.68	18.67	2.6	40.34	16.46	30.5	36.45	36	40.06	30.38	20.67	59.62	42.34	45.73	29.32	32.86	27.94
27	46.78	49.46	0	0	7.06	16.54	0	0.23	12.4	2.89	40.71	17.41	30.36	32.1	35.65	37.09	31.09	20.91	56.89	37.7	42.08	28.31	31.25	28.44
28	46.5	50.22	0	0	6.02	11.17	0	0	5.28	3.33	40.87	18	25.89	30.02	36.9	35.82	31.51	21.33	51.95	25.75	38.03	27.48	30.81	30.24
29	42.59	51.58	0	0	5.5	4.38	0	0	3.09	3.53	41.87	18.31	24	30	37.93	34.49	32.81	21.34	50.94	23.91	35.35	27.19	30.77	31.78
30	41.78	52.09	0	0	5.5	2.11	0	0	2.12	1.19	42.99	18.43	24	28.94	38.26	31.88	33.88	21.58	48.4	25.35	36.96	26.46	30.92	33.28
31	42	52.19	0	0	5.5	2	0	0	0.04	0	43.94	16.6	24	26.64	38.62	30.15	35.39	21.62	46.38	28.46	38.77	23.68	31.88	33.66
32	42.34	52.25	0	0	4.94	2	0	0	1.3	0	44.85	14.74	24	23.98	40.48	29.95	36.01	21.63	45.54	32.56	38.37	20.75	33.26	33.45
33	43.34	52.57	0	0	4.23	2	0	0	4.02	0	44.35	13.77	24	21.05	41.33	29.49	36.33	21.37	44.69	33.21	36.46	18.85	34.36	33.33
34	43.68	52.92	0	0	3.31	2.11	0	0	6.8	0	43.5	15.29	24	21.04	41.43	29.31	37.1	19.69	42.28	34.85	34.66	20.03	34	33.15
35	44.07	52.65	0	0	2.37	2.19	0	0	4.45	0	42.93	16.46	24	20.96	41.67	29.66	37.74	18.67	39.96	36.12	32.41	20.74	33.94	32.63
36	45.14	52.26	0	0	2.47	2.48	0	0	4.33	0.03	43.03	17.58	24	20.96	43.17	28.78	38.41	18.77	40.23	36.51	30.25	19.41	33.73	32.29
37	45.28	52.15	0	0	2.41	3.12	0	0	8.84	1.85	43.42	17.71	24.33	21.04	44.24	28.6	38.67	19.17	40.54	37.4	29.37	17.44	34.58	32.11
38	45.49	52.17	0	0	2.28	4	0	0	12.79	2.67	44.43	18.52	26.33	21.04	44.63	28.77	39.43	19.3	39.84	38.18	27.69	16.54	35.76	32.57
39	45.49	52.08	0	0	2.23	4	0	0	13	2.67	45.54	19.05	26.67	22.44	45.16	29.61	40.16	19.72	37.85	37.9	25.77	15.74	36.64	33.01
40	45.1	52.04	0	0	2.09	4	0	0	13	1.84	46.14	19.76	27.02	25.04	45.5	30.05	40.41	20.89	37.37	39.05	24.85	14.6	36.85	33.67
41	44.46	47.88	0	0	2	4	0	0	8.86	0.54	48.34	20.68	24.87	21	45.44	30.51	41	21.34	42.2	39.08	24.36	13.8	36.96	33.89
42	43.41	37.57	0	0	1.11	2.77	0	0	0.14	0	39.37	16.2	10.87	0.01	43.58	30.06	39.89	19.42	39.14	35.83	23.38	12.62	32.82	33.1
43	28.12	20.05	0	0	0	0	0	0	0	0	17.62	3.59	0	0	37.21	26.98	33	14.69	15.81	3.95	18.28	5.1	12.12	18.42
44	20.62	1.03	0	0	0	0	0	0	0	0	9.63	0.03	0	0	18.35	11.15	23.03	8.75	1.51	0.17	5.99	0.34	1.01	1.48
45	16.03	0	0	0	0	0	0	0	0	0	1.3	0	0	0	5.78	0.07	12.61	4.52	1.03	0	0	0.02	1.17	0.05
46	11.7	0	0	0	0	0	0	0	0	0	0	0	0	0	0	0	1.39	1.83	1.7	0	0	0	2.58	0
47	5.38	0	0	0	0	0	0	0	0	0	0	0	0	0	0	0	0	0.05	0	0	0	0	1.08	0
48	0	0	0	0	0	0	0	0	0	0	0	0	0	0	0	0	0	0	0	0	0	0	0.13	0
49	0	0	0	0	0	0	0	0	0	0	0	0	0	0	0	0	0	0	0	0	0	0	0	0
50	0	0	0	0	0	0	0	0	0	0	0	0	0	0	0	0	0	0	0	0	0	0	0	0
51	0	0	0	0	0	0	0	0	0	0	0	0	0	0	0	0	0	0	0	0	0	0	0	0
52	0	0	0	0	0	0	0	0	0	0	0	0	0	0	0	0	0	0	0	0	0	0	0	0
53	0	0	0	0	0	0	0	0	0	0	0	0	0	0	0	0	0	0	0	0	0	0	0	0
54	0	0	0	0	0	0	0	0	0	0	0	0	0	0	0	0	0	0	0	0	0	0	0	0
55	0	0	0	0	0	0	0	0	0	0	0	0	0	0	0	0	0	0	0	0	0	0	0	0

## Sheet: Placebo 2h
Time	001 H-	001 H+	002 H-	002 H+	003 H-	003 H+	004 H-	004 H+	005 H-	005 H+	006 H-	006 H+	007 H-	007 H+	008 H-	008 H+	009 H-	009 H+	010 H-	010 H+	011 H-	011 H+	012 H-	012 H+
0	0	0	0	0	0	0	0	0	0	0	0	0	0	0	0	0	0	0	0	0	0	0	0	0
1	0	0	0	0	0	0	0	0	0	0	0	0	0	0	0	0	0	0	0	0	0	0	0.04	0
2	0	0	0	0	0	0	0	0	0	0	0	0	0	0	0	0	0	0	0	0	0	0	0	0
3	0	0	0	0	0	0	0	0	0	0	0	0	0	0	0	0	1.66	0	0	0	0	0	0	0
4	0	0	0	0	0	0	0	0	0	0	0	0	0	0	0	0	6.45	0.25	0	0	0	0	0	0
5	0	0	0	0	0.03	0.48	0	0	0	0	0	0	0	0	0	0	8.16	0.67	0	0	0	0	0	0.19
6	0	0	0	0	1.62	8.38	0	0	0	0	0	0	0	0	0	0	11.79	0.67	0.17	0	0	0	0.19	3.42
7	1.28	0	0	0	7.48	17.24	0.02	0	0	0	0	0	0.33	0	0.39	0	13.98	0.67	2.15	0.7	0.03	0.94	2.53	6.5
8	2.75	0	0	0.88	12.8	30.84	0.4	0	0	0	0.3	0	5.39	0.43	2.95	0	17.29	0.69	5.42	1.39	2.52	11.23	6.38	10.52
9	7.37	0	0.23	5.49	22.08	45.6	2.77	1.62	2.88	0.35	1.91	0.1	31.21	6.5	11.13	0.46	23.23	3.14	7.72	4.16	11.54	29.45	15.52	16.37
10	18.09	0.75	11.89	16.32	32.27	60.65	10.22	8.98	10	8.02	2.86	0.9	54.38	21.73	38.3	1.86	29.24	5.01	13.05	10.31	30.85	43.29	25.36	21.1
11	31.98	15.38	36.93	36.23	46	72.08	28.57	21.89	26.93	20.19	5.08	2.2	65.65	45.18	54.75	16.48	32.45	6.47	31.07	20.48	53.29	48.85	34.28	27.06
12	43.8	29.91	44.13	47.03	60.16	72.98	36.76	29.68	40.72	35.5	10.72	5.62	70.61	54.7	62.37	31.71	33.88	8.94	41.69	28.73	66.99	53.33	37.19	31.61
13	51.13	33.01	43.11	46.92	66.55	71.98	40.95	32.93	51.17	44.94	17.46	7.67	71.57	58.8	65.26	41.1	35.49	10.77	43.5	32.4	75.41	57.55	38.21	35.63
14	57.29	36.01	36.23	35.09	71.53	66.55	42.32	37.07	52.96	45.47	21.85	8.89	71.54	61.53	66	48.24	36.85	12.58	47.54	33.64	74.79	60.45	38.97	36.6
15	58.7	37.34	24.76	25	72.4	57.61	43.68	38.58	54.19	46.34	27.13	10.19	71.07	63.02	66.29	50.59	37.96	13.82	49.81	33.77	71.13	62.22	38.98	36.73
16	59.81	38.19	17.81	19.16	67.26	46.73	44.17	38.46	54.94	44.81	31.08	12.21	70.63	63.38	64.83	51.44	36.62	14.65	52.21	34.1	69.22	62.9	38.8	37.21
17	60.18	38.26	5.43	11.06	60.23	30.59	41.56	36.86	56.06	35.83	32.45	12.88	70.86	63.42	62	52.54	34.89	15.06	53.31	33.97	64.97	60.09	38.63	38.23
18	60.05	38.73	0.49	2.82	52.75	17.54	37	35.48	56.21	24.58	32.91	13.58	70.93	63.33	58.8	53.34	32.07	15.18	50.84	33.6	59.57	55.43	38.74	38.33
19	58.91	39.22	0	0	45.17	10.68	30.3	31.42	51.48	17.62	33.37	14.05	68.87	61.42	56.82	53.33	30.76	15	48.58	31.34	54	53.14	37.86	38.33
20	56.96	39.47	0	0	38.44	6.72	19.49	22.51	43.15	4.31	34.1	14.13	65.78	58.54	51.49	51.61	29.93	14.66	45.28	30.98	49.77	51.27	37.47	38.02
21	56.36	39.95	0	0	31.26	2.75	7.87	16.11	25.72	0	33.81	14.18	62.56	58.39	45.3	45.17	26.68	13.51	42.58	30.25	47.05	49.41	38.42	37.6
22	55.93	39.96	0	0	23.43	1	4.45	7.65	18.22	0	32.63	14.45	57.17	54.02	42.76	39.6	24.42	12.22	40.46	27.95	43.65	47.66	38.46	37.24
23	55.26	39.91	0	0	15.06	1	2.45	1.06	7.76	0	32.27	14.42	51.94	50.92	43.14	36.56	22.31	11.78	35.75	19.77	43.72	43.73	38.06	36.38
24	54.71	39.29	0	0	10.27	1	0.52	0	2.39	0	31.36	14.43	49.85	40.72	43.17	34.46	20.91	11.71	28.22	13.18	41.94	38.66	37.99	35.99
25	53.63	37.38	0	0	7.47	0.89	0	0	1.96	0.75	30.92	14.24	45.69	33.96	43.27	32.97	20.04	11.63	25.11	7.8	38.72	35.08	37.96	35.2
26	53.17	35.59	0	0	4.18	0.42	0	0	1.96	2	31.87	12.89	38.76	31.46	44.01	32.8	19.84	11.41	25.21	7.7	36.54	32.24	37.56	34.48
27	53.32	34.81	0	0	3.16	0.33	0	0	1.21	1.84	32	13.14	34.06	30.87	43.23	31.74	20.29	10.75	24.25	7.74	33.51	29.8	37.37	33.97
28	53.78	34.69	0	0	2.65	0.33	0	0	0	0.81	33.07	14.36	33.39	25.6	43.15	30.6	22.66	9.2	24.4	7.17	29.88	28.21	37.41	33.74
29	54.73	34.67	0	0	2.32	0.33	0	0	0.08	0.2	35.01	13.64	30.41	21.79	43.98	30.25	25.45	7.52	23.62	7.42	28.59	26.97	37.52	33.5
30	56.07	34.74	0	0	2.17	0.33	0	0	4.58	0.33	35.25	14.52	29.67	21.67	44.95	29.53	29.27	8.62	19.55	8.26	25.5	25.56	37.4	33.48
31	52.36	34.67	0	0	2.33	0.33	0	0	8.87	0.33	35.28	15.35	29.67	21.67	45.63	29.55	30.52	9.75	17.16	7.63	22.98	24	37.11	32.56
32	51.18	34.67	0	0	2.27	0.33	0	0	9.67	2.44	34.62	13.8	29.67	21.67	47.38	30.33	32.93	10.53	14.62	7.38	21.55	22.36	37	32.21
33	51.33	34.75	0	0	2.29	0.33	0	0	9.67	2.67	35.68	13.8	29.63	21.67	48.56	31.64	34.87	10.99	10.6	6.46	19.86	20.85	37	32.36
34	51.49	34.93	0	0	2.24	0.33	0	0	9.67	2.81	36.19	13.88	30.61	21.67	48.75	32.82	36.17	11.81	7.48	5.1	18.83	19.11	36.9	33.18
35	51.35	34.16	0	0	2.21	0.33	0	0	11.01	6.72	36.29	14.04	32	21.67	49.02	33.68	37.89	12.55	7.67	5.72	17.88	17.6	36.63	34.06
36	50.79	33.64	0	0	2.01	0.33	0	0	10.88	7	35.59	14.27	34.05	22.14	49.87	35.12	38.81	12.6	5.84	6.41	16.44	16.28	36.58	34.12
37	50.15	33.82	0	0	0.59	0.33	0	0	1.97	7.1	35.76	14.67	37.39	25.17	50.47	36.15	39.18	12.75	5.37	6.24	14.84	15.42	36.21	34.64
38	49.52	33.93	0	0	0.33	0.47	0	0	0	10.77	36.98	15.4	38.06	27.38	51.11	37.63	38.43	11.9	6	6.56	14.39	14.82	36.25	35.27
39	49.33	34.36	0	0	0.42	0.67	0	0	0	9.77	38.15	15.67	38.71	28.13	51.92	38.09	38.38	11.33	6.24	10.17	13.12	14.31	36.25	35.08
40	49.49	34.36	0	0	0.33	0.67	0	0	0	6.74	39.53	15.56	40.05	28.79	53.12	38.65	37.84	11.49	6.98	10.78	11.75	13.49	36.32	33.6
41	49.29	33.4	0	0	0.33	0.67	0	0	0	0.66	40.58	14.5	34.45	22.08	53.58	39	36.42	10.77	5.66	9.62	10.24	11.96	36.52	30
42	34.49	28.87	0	0	0.06	0.43	0	0	0	0	34.21	13.53	7.25	0.08	52.32	38.46	32.57	10.03	1.14	2.6	8.54	10.16	36.21	28.14
43	23.8	28.26	0	0	0	0	0	0	0	0	6.3	8.72	0	0	47.01	34.42	27.17	5.17	0	0	2.69	5.92	33.92	24.42
44	11.95	8.95	0	0	0	0	0	0	0	0	0.11	3.94	0	0	26.83	17.61	5.67	0.26	0	0.08	0	5.05	13.24	12.9
45	0.07	0	0	0	0	0	0	0	0	0	0	0	0	0	2.69	1.78	0	0	0	0	0	2.17	0.21	1.54
46	0	0	0	0	0	0	0	0	0	0	0	0	0	0	0	0	0	0	0	0	0	1.33	0.21	0.51
47	0	0	0	0	0	0	0	0	0	0	0	0	0	0	0	0	0	0	0	0	0	1.07	0	0.39
48	0	0	0	0	0	0	0	0	0	0	0	0	0	0	0	0	0	0	0	0	0	0.08	0	0.22
49	0	0	0	0	0	0	0	0	0	0	0	0	0	0	0	0	0	0	0	0	0	0	0	0
50	0	0	0	0	0	0	0	0	0	0	0	0	0	0	0	0	0	0	0	0	0	0	0	0
51	0	0	0	0	0	0	0	0	0	0	0	0	0	0	0	0	0	0	0	0	0	0	0	0
52	0	0	0	0	0	0	0	0	0	0	0	0	0	0	0	0	0	0	0	0	0	0	0	0
53	0	0	0	0	0	0	0	0	0	0	0	0	0	0	0	0	0	0	0	0	0	0	0	0
54	0	0	0	0	0	0	0	0	0	0	0	0	0	0	0	0	0	0	0	0	0	0	0	0
55	0	0	0	0	0	0	0	0	0	0	0	0	0	0	0	0	0	0	0	0	0	0	0	0

## Sheet: Morphine 1h
Time	001 H-	001 H+	002 H-	002 H+	003 H-	003 H+	004 H-	004 H+	005 H-	005 H+	006 H-	006 H+	007 H-	007 H+	008 H-	008 H+	009 H-	009 H+	010 H-	010 H+	011 H-	011 H+	012 H-	012 H+
0	0	0	0	0	0	0	0	0	0	0	0	0	0	0	0	0	0	0	0	0	0	0	0	0
1	0	0	0	0	0	0	0	0	0	0	0	0	0	0	0	0	0	0	0	0	0	0	0	0
2	0	0	0	0	0	0	0	0	0	0	0	0	0	0	0	0	0	0	0	0	0	0	0	0
3	0	0	0	0	0	0	0	0	0	0	0	0	0	0	0	0	0	0	0	0	0	0	0	0
4	0	0	0	0	0	0	0	0	0	0	0	0	0	0	0	0	0.25	0.24	0	0	0	0	0	0.03
5	0	0	0	0	0	0.01	0	0	0.92	0	0.43	0	0	0	0	0	1.55	0.33	0.13	0	0	0	0.21	1.12
6	0	0	0	0	0.24	4.35	0	0	4.75	0.02	1.27	0	0	0	0	0	2.44	1.17	1.87	0	0	0	2.89	1.34
7	0	0	1.62	0	4.47	16.05	0.12	0.51	11.68	2.37	1.78	0	0	0	0	0	4.47	2.27	5.1	0	0	0	7.89	3.61
8	0.37	0	17.18	0.26	11.5	30.97	1.23	3.52	20.74	4.62	2.67	0	2.8	0	1.62	0.13	8.64	4	7.5	0.03	1.59	0.02	12.9	7.18
9	3.46	0.09	38.57	3.42	18.44	45.74	7.88	12.59	31.23	10.26	4.26	0	27.21	1.69	7.98	3.29	10.49	6.39	8.34	1.67	17.67	5.49	17.16	11.02
10	7.56	4.02	51.76	18.32	33.63	67.41	20.67	24.92	46.66	21.45	7.71	0.05	49.19	17.14	19.17	9.69	15.1	12.26	11.52	5.82	40.11	27.27	19.32	16.01
11	17.55	11.84	53.12	39.97	49.07	81.93	36.04	44.67	64.78	39.11	17	1.25	56.72	44.69	38.74	24.6	21.41	17.87	20.22	15.91	59.53	54.42	22.32	20.32
12	36.33	25.03	51.08	36.66	57.32	84.17	34.43	49.68	73.87	50.99	25.77	5.53	55.19	57.82	56.53	46	24.47	24.05	34.88	35.96	69.17	66.84	25.45	23.21
13	42.63	36.91	44.62	28.34	64.38	84.97	32.88	44.15	79.26	65.25	27.59	9.06	55.56	59.03	64.52	56.06	26.07	28.03	42.7	41.8	67.97	65.17	26.91	25.34
14	48.3	41	34.52	22.8	69.83	85.04	26.31	40.12	81.17	69.45	27.96	11.27	56.3	59.33	67.13	58.33	27.2	31.11	44.69	44.44	63.34	61.01	27.52	25.27
15	50.63	42.42	25.32	13.19	71.16	85.08	14.12	30	81.09	73.11	28.13	11.99	56.3	58.43	67.53	59.21	29.11	32.87	46.75	45.31	58.63	60.68	27.33	25
16	51.39	43.6	18.41	4.3	72.82	82.42	5.65	16.95	77.04	75.36	28.31	11.93	56.33	51.15	65.75	59.62	30.6	33.91	46.82	46.4	54.24	55.86	27.3	24.68
17	52.42	43.96	9.99	3.01	72.92	74.63	2	11.43	69.17	75.98	28.26	11.19	56.29	49.16	62.16	58.12	30.64	34.57	45.49	49.56	56.63	52.57	27	23.91
18	53.05	44.08	1.58	2.32	69.28	66.28	0.96	4.95	64.23	68.34	27.2	10.41	56.27	48.14	57.99	57.63	29.19	34.63	44.23	53.65	54.65	47.43	26.04	22.55
19	53.33	45.35	0.09	0.01	62.37	57.66	0.09	0.33	52.51	52.16	25.04	9.34	53.39	42.74	56.55	54.86	29	34.14	42.78	54.34	49.74	42.81	25.09	21.24
20	52.81	46.64	0	0	50.31	49.91	0	0	42.59	40.27	24.36	9.04	44.05	34.48	53.39	47.62	30.55	31.72	40.89	49.64	45.67	38.83	24.87	20.3
21	52.76	46.67	0	0	40.73	45.05	0	0	35.05	25.91	23.02	9.17	28.13	18.7	47.86	41.46	30.23	31.44	37.9	42.72	38.41	36.2	24.21	19.26
22	51.94	46.67	0	0	33.33	41.33	0	0	23.54	12.36	20.79	9.56	12.8	12.07	42.97	35.31	29.7	30.97	37.19	36.1	31.74	33.17	23.82	18.95
23	51.83	46.67	0	0	23.43	35.03	0	0	14.3	7.01	19.84	8.22	3.73	9.88	38.01	33.16	28.62	28.44	32.23	33.91	26.23	29.51	22.38	18.63
24	51.84	46.7	0	0	15.84	23.08	0	0	8.21	8.35	19.41	6.37	2.12	6.99	34.67	31.11	28.01	25.93	30.09	33.64	21.32	23.11	22.35	17.79
25	48.31	46.71	0	0	13.58	16.07	0	0	6.97	13.96	19.3	6.65	2	0.22	31.77	26.75	28.89	24.89	29.27	31.97	17.44	17.06	22.89	17.38
26	44.57	46.71	0	0	13.34	12.7	0	0	5.02	14.07	18.16	6.33	1.37	0	28.3	23.91	30.62	23.84	28.7	30.54	14.24	11.76	22.77	17.26
27	43.89	46.25	0	0	13.29	7.56	0	0	4.51	7.38	17.42	6.44	0	0	25.03	23.04	32	23.38	24.57	27.72	10.98	6.72	22.63	16.97
28	43.29	41.87	0	0	13.18	5.92	0	0	4.89	8.77	17.16	6.33	0	0	22.06	21.34	32.41	22.79	22.62	23.32	8.01	4.42	22.91	16.67
29	43.04	40.56	0	0	11.9	5.62	0	0	9.07	8.11	16.67	6.33	0	0	21.17	18.6	31.6	22.48	22.85	17	5.28	2.56	23.68	16.81
30	42.47	41.49	0	0	10.16	5.59	0	0	14.6	8.42	15.17	6.33	0	0	20.05	14.65	31.67	22.94	23.43	14.87	2.52	2.28	24.45	17.01
31	43.29	38.12	0	0	9.63	5.62	0	0	17.06	10.83	14.29	7	0	0	17.64	13.1	30.52	22.37	23.32	14.7	1.18	1.91	24.35	17.48
32	43.5	39.62	0	0	9.02	5.67	0	0	16.34	9.72	14.11	7.94	0	0	16.13	12.41	29.54	21.04	21.21	15.05	0.67	1.96	23.76	17.67
33	43.74	41.02	0	0	8.56	5.59	0	0	14.12	8.38	14.24	8.86	0	0	15.49	12.33	29.37	21.2	18.99	14.93	0.17	1.95	23.44	17.94
34	44.01	39.33	0	0	7.85	5.38	0	0	14.21	8.83	14.57	9.63	0	0	15.71	12.25	30.62	22.15	17.96	12.84	0	0.95	23.47	18
35	45.73	39.33	0	0	6.23	4.96	0	0	15.51	9.54	14.95	8.95	0	0	15.86	12.2	31.49	25.22	16.13	11.54	0	0.46	23.33	18.09
36	46.3	39.66	0	0	5.59	5	0	0	16.92	8.17	15.21	7.64	0	0	16.49	12.04	31.36	25.62	14.59	11.57	0	0.33	23.37	18.05
37	47.22	40.19	0	0	5.38	5.32	0	0	16.67	7.63	14.95	7.52	0	0	16.7	11.55	30.38	25.52	13.95	11.46	0	0.33	23.2	18
38	47.74	37.3	0	0	5.57	5.7	0	0	15.46	10.14	14.23	8.15	0	0	17.4	11.45	30.17	24.53	13.52	11.22	0	0.33	23.09	17.76
39	47.83	40.03	0	0	5.39	5.71	0	0	14.18	14.47	13.72	8.06	0.58	0	17.59	11.31	30.33	23.18	12.78	10.9	0	0.22	23.69	17.52
40	46.14	41.99	0	0	5.54	5.7	0	0	11.92	17.32	14.13	7.33	1.13	0	17.91	11.2	30.11	23.12	12.09	10.72	0	0.08	23.99	16.97
41	44.05	42.36	0	0	5.27	5.71	0	0	8.81	16.03	14.47	7.02	1.53	0	18.07	11.2	28.63	22.01	11.4	10.66	0	0	24.21	16.44
42	42.89	39.58	0	0	4.64	3.54	0	0	6.68	9.19	4.01	2.95	0.97	0	17.96	10.29	23.73	19.01	11.07	12.42	0	0	21.26	15.61
43	32.69	20.56	0	0	0.32	0	0	0	2.77	0	0	0	0	0	11.05	7.27	17.4	12.53	6.48	5.29	0	0	2.47	12.41
44	12.86	4.7	0	0	0	0	0	0	0	0	0	0	0	0	2.07	1.7	2.4	2.21	0.03	0	0	0	0	7.24
45	0	0	0	0	0	0	0	0	0	0	0	0	0	0	0	0	0.75	0.7	0	0	0	0	0	0.17
46	0	0	0	0	0	0	0	0	0	0	0	0	0	0	0	0	0	0	0	0	0	0	0	0
47	0	0	0	0	0	0	0	0	0	0	0	0	0	0	0	0	0	0	0	0	0	0	0	0
48	0	0	0	0	0	0	0	0	0	0	0	0	0	0	0	0	0	0	0	0	0	0	0	0
49	0	0	0	0	0	0	0	0	0	0	0	0	0	0	0	0	0	0	0	0	0	0	0	0
50	0	0	0	0	0	0	0	0	0	0	0	0	0	0	0	0	0	0	0	0	0	0	0	0
51	0	0	0	0	0	0	0	0	0	0	0	0	0	0	0	0	0	0	0	0	0	0	0	0
52	0	0	0	0	0	0	0	0	0	0	0	0	0	0	0	0	0	0	0	0	0	0	0	0
53	0	0	0	0	0	0	0	0	0	0	0	0	0	0	0	0	0	0	0	0	0	0	0	0
54	0	0	0	0	0	0	0	0	0	0	0	0	0	0	0	0	0	0	0	0	0	0	0	0
55	0	0	0	0	0	0	0	0	0	0	0	0	0	0	0	0	0	0	0	0	0	0	0	0

## Sheet: Morphine 2h
Time	001 H-	001 H+	002 H-	002 H+	003 H-	003 H+	004 H-	004 H+	005 H-	005 H+	006 H-	006 H+	007 H-	007 H+	008 H-	008 H+	009 H-	009 H+	010 H-	010 H+	011 H-	011 H+	012 H-	012 H+
0	0	0	0	0	0	0	0	0	0	0	0	0	0	0	0	0	0	0	0	0	0	0	0	0
1	0	0	0	0	0	0	0	0	0	0	0	0	0	0	0	0	0	0	0	0	0	0	0	0
2	0	0	0	0	0	0	0	0	0	0	0	0	0	0	0	0	0	0	0	0	0	0	0	0
3	0	0	0	0	0	0	0	0	0	0	0	0	0	0	0	0	0	0	0	0	0	0	0	0
4	0	0	0	0	0	0	0	0	0	0	0.05	0	0	0	0	0	0	0.51	0	0	0	0	0	0
5	0	0	0	0	0	0	0	0	0	0	0.58	0	0	0	0	0	0.45	2.45	0	0.17	0	0	0.04	0
6	0	0	0.11	0	0.92	5.34	0	0.28	0.08	1.74	1.42	0	0	0	0	0	1.46	4.44	0.26	1.65	0	0	0.54	0.1
7	0	0	9.58	0	8.27	18.98	0.85	7.22	3.32	8.62	2.69	0	0	0	0	0	2.61	6.14	1.24	3.61	0	0	2.85	1
8	0	0	27.47	0	13.89	31.27	5.8	11.91	10.97	21.07	6.31	0	4.08	0	0.67	0.89	4.72	7.71	1.77	6.29	5.55	0.09	6.55	2.26
9	0.26	1.12	39.54	0.83	21.92	48.85	11.42	22.39	25.6	27.33	8.07	0	25.25	2.37	1.85	2.19	8.11	10.83	4.12	9.4	27.96	5.98	10.29	5.85
10	4.34	5.81	52.97	8.67	33.93	61.95	21.17	35.57	42.55	36.06	14.25	0	54.82	23.37	5.47	8.13	15.03	13.74	15.45	17.56	45.87	26.67	14.86	10.14
11	11.03	22.11	60.24	25.15	49.26	77.97	32.25	49.26	51.78	47.02	25.66	0	67.27	51.26	16.71	19.07	24.24	19.61	32.88	33.42	59.53	47.19	19.09	13.65
12	25.58	29.3	51.12	36.34	61.55	82.02	38.31	50.84	65.36	60.59	32.48	0.9	68.14	62.65	38.06	38.93	31.28	25.63	40.14	49.78	63.98	58.16	23.89	17.99
13	35.08	32.63	37.33	36.5	74.76	82.43	41.05	48.97	75.62	70.01	35.69	3.67	69.67	65.41	53.46	48.72	34.82	29.53	46.63	56.51	61.85	55.84	26.01	21.11
14	40.24	36.7	31.17	30.76	79.05	83.29	40.71	45.87	78.88	72.76	37.79	5.85	69.37	65.58	58.37	51.47	37.42	31.86	56.12	60.82	55.39	46.41	25.86	21.86
15	44.42	42.86	26.4	21.08	79.59	84.4	39.66	33.23	73.91	73.43	38.31	7.23	69.17	65.67	60.23	53.2	39.35	32.93	62.46	62.79	48.11	39.78	25.73	22.54
16	45	45.7	19.25	8.78	79.19	83.21	30.71	22.18	71.63	71.17	36.54	8.61	68.12	65.3	61.44	53.85	40.88	34.4	66.47	63.82	41.84	34.17	25.85	22.59
17	46.31	46.46	7.55	4.11	74.38	78.81	20.29	15.96	68.09	68.43	36.16	10.42	65.16	60.47	60.64	54.1	42.33	35.62	70.9	61.76	36.91	31.73	25.52	22.29
18	48.72	48.42	0.35	1.34	65.53	75.28	12.65	12.9	60.22	57.96	35.79	11.35	56.52	59.6	58.77	53.07	40.42	35.7	69.99	60.37	32.61	27.38	25.31	21.38
19	49.07	49.57	0	0	51.66	65.56	8.46	10.74	48.49	40.43	34.8	12.05	54.28	59.45	57.91	48.51	39.63	34.86	65.96	57.45	27.29	21.97	24.21	19.77
20	49.66	50.23	0	0	37.23	55.24	2.86	8.51	40.18	15.6	33.12	12.8	52.46	57.91	57.11	41.66	40.02	33.78	62.16	49.41	19.6	16.88	22.37	18.61
21	49.78	50.77	0	0	26.57	48.38	0.9	3.01	23.84	4.46	32.25	13.13	46.04	38.59	51.54	34.49	40.93	32.42	50.91	43.8	13.75	11.58	21.34	17.81
22	50.32	52.35	0	0	19.58	39.54	0	1.31	4.46	0.87	30.7	13.04	35.29	26.42	41.65	27.32	41.04	30.09	37.09	38.6	11.02	8.73	20.4	17.31
23	50.33	52.62	0	0	14.82	29.93	0	0.03	3	0.81	29.36	12.8	20.52	19.45	37.85	18.43	41.14	28.91	29.77	32.28	9.15	6.63	20.88	16.77
24	50.38	52.67	0	0	10.05	17.02	0	0	3	1.42	26.92	12.62	12.05	13.92	31.64	14.84	40.88	30.02	28.34	31.58	5.96	4.61	21.19	16.18
25	50.41	50.71	0	0	7.89	13.02	0	0	3.94	2.01	24.9	12.5	11.28	14	25.59	14.72	40.34	32.8	26.81	30.45	2.37	3.72	21.48	15.67
26	47.79	47.75	0	0	6.07	9.54	0	0	4.97	4.51	23.92	12.5	9.47	12.56	21.72	13.42	39.42	33.14	25.95	28.04	1.65	3.58	21.81	15.67
27	43.08	46.54	0	0	4.59	4.1	0	0	6.52	7.2	22.99	12.17	2.31	8.68	18.24	10.66	39.31	31.86	24.95	26.92	1.12	1.87	22.65	15.92
28	40.03	46.11	0	0	4.07	2.78	0	0	7.05	8.23	22.3	11.76	0	7.44	17.27	8.28	40.77	32.02	22.6	21.7	0.49	0.22	23.28	15.91
29	39.96	45.49	0	0	4.05	2.5	0	0	9.46	5.67	23.74	11.71	0	1.72	13.51	7.33	41.55	32.12	21.46	17.12	0.29	0	24.04	15.49
30	40	41.42	0	0	4.24	2.48	0	0	9.64	7.12	24.57	11.37	0	0.17	8.64	6.49	40.2	32.71	20.73	16.43	0.03	0	24.71	15.11
31	41.38	41.16	0	0	4.25	2.91	0	0	9.05	6.81	24.69	10.75	0	0	8.1	5.73	39.56	33.49	20.1	16.43	0	0	24.75	14.85
32	43.28	41.33	0	0	4.32	2.71	0	0	12.18	4.77	23.39	11.13	0	0	8.71	4.97	39.69	33.02	17.98	16.27	0	0	25	15.33
33	43.7	41.2	0	0	4.37	2.82	0	0	16.24	1.67	22.42	11.42	0	0	8.83	4.62	39.39	31.27	17	16.49	0	0	25.73	15.03
34	43.67	41.64	0	0	4.37	2.91	0	0	16.86	0.11	23.21	11.07	0	0	8.6	4.1	39.69	30.1	16.8	13.57	0	0	25.78	14.74
35	43.51	42.67	0	0	4.98	3	0	0	13.04	0	23.46	10.66	0	0	8.19	3.49	39.03	28.77	14.9	7.47	0	0	25.48	14.8
36	43.38	43.53	0	0	5	3	0	0	10.31	0	23.42	11.1	0	0	7.99	3.38	38.53	28.23	12.9	7.85	0	0	24.62	15
37	44.17	45.1	0	0	5	3	0	0	10.14	0	22.57	11.47	0	0	8.2	3.33	38.58	27.61	11.92	8.49	0	0	24.07	15.31
38	44.71	47.98	0	0	5	3	0	0	14	0	21.56	11.57	0	0	8.38	3.28	38.77	27.4	11.67	9.48	0	0	23.95	15.65
39	44.74	48.75	0	0	5.23	3	0	0	17.22	0	21.12	12.21	0	0	8.62	3.16	39.21	27.83	11.6	11.16	0	0	23.66	15.96
40	45.08	49.53	0	0	5.5	3	0	0	16.37	0	21.13	12.21	0	0	9.19	3.33	39.25	28.99	10.33	11.86	0	0	23.15	16
41	45.33	49.84	0	0	5.5	3	0	0	13.11	0	19.55	8.84	0	0	9.33	3.33	39.29	29.28	9.49	12.43	0	0	23.01	16.26
42	45.33	46.93	0	0	4.21	3.38	0	0	12.45	0.34	8.7	2.82	0	0	8.59	3.32	36.59	27.71	5.09	11.16	0	0	21.86	16.07
43	43.22	28.54	0	0	0.13	2.93	0	0	11.67	0	0.07	0	0	0	4.56	1.91	30.41	22.9	0.01	1.78	0	0	14.81	11.3
44	13.34	3.37	0	0	0	3	0	0	11.67	0	0	0	0	0	0.08	0.2	22.15	14.13	0	0	0	0	2.44	3.22
45	0	0	0	0	0	3	0	0	11.45	0	0	0	0	0	0	0	7.73	2.99	0	0	0	0	0	0
46	0	0	0	0	0	3	0	0	4.64	0	0	0	0	0	0	0	4.54	0.79	0	0	0	0	0	0
47	0	0	0	0	0	0	0	0	0	0	0	0	0	0	0	0	3.4	0.3	0	0	0	0	0	0
48	0	0	0	0	0	0	0	0	0	0	0	0	0	0	0	0	0	0	0	0	0	0	0	0
49	0	0	0	0	0	0	0	0	0	0	0	0	0	0	0	0	0	0	0	0	0	0	0	0
50	0	0	0	0	0	0	0	0	0	0	0	0	0	0	0	0	0	0	0	0	0	0	0	0
51	0	0	0	0	0	0	0	0	0	0	0	0	0	0	0	0	0	0	0	0	0	0	0	0
52	0	0	0	0	0	0	0	0	0	0	0	0	0	0	0	0	0	0	0	0	0	0	0	0
53	0	0	0	0	0	0	0	0	0	0	0	0	0	0	0	0	0	0	0	0	0	0	0	0
54	0	0	0	0	0	0	0	0	0	0	0	0	0	0	0	0	0	0	0	0	0	0	0	0
55	0	0	0	0	0	0	0	0	0	0	0	0	0	0	0	0	0	0	0	0	0	0	0	0

## Sheet: Tapentadol 1h
Time	001 H-	001 H+	002 H-	002 H+	003 H-	003 H+	004 H-	004 H+	005 H-	005 H+	006 H-	006 H+	007 H-	007 H+	008 H-	008 H+	009 H-	009 H+	010 H-	010 H+	011 H-	011 H+	012 H-	012 H+
0	0	0	0	0	0	0	0	0	0	0	0	0	0	0	0	0	0	0	0	0	0	0	0	0
1	0	0	0	0	0	0	0	0	0	0	0	0	0	0	0	0	0	0	0	0	0	0	0	0
2	0	0	0	0	0	0	0	0	0	0	0	0	0	0	0	0	0	0	0	0	0	0	0	0
3	0	0	0	0	0	0	0	0	0	0	0	0	0	0	0	0	0	0	0	0	0	0	0	0
4	0	0	0	0	0	0	0	0	0	0	0	0	0	0	0	0	0	0	0	0	0	0	0.58	0
5	0	0.22	0	0	0.4	0.53	0	0	0	0	0.33	0	0	0	0.09	0	0.28	0.49	0	0	0	0	5.31	0
6	0	4.61	0	0	7.85	9.51	0	0	0	0	0.63	0	0	0	0.48	0	1.3	0.72	0.26	0	0	0	9.71	1.19
7	0	9.73	0	0	16.18	18.89	0	0	0	0	0.89	0	0	0	3.97	0	1.79	1.53	2.3	0	0.07	0	14.54	5.78
8	0	12.24	0	0	22.09	27.86	0	0	0.93	0	1.89	0	0.09	0	14.23	0.33	6.88	3.19	7.74	0	4.34	2.97	19.1	11.91
9	0.19	14.8	0	1.15	25	34.73	0	0	9.78	0	6.22	0.11	8.42	0	34	4.18	11.87	5	11.78	0.23	20.38	16.66	24.11	18.24
10	2.99	24.59	0.61	9.15	30.34	37.97	0.7	0.01	14.63	1.26	8.74	0.33	23.4	0.06	50.99	20.24	26.29	10.27	22.26	1.1	39.17	33.87	28.81	23
11	16.84	51.69	16.7	38.17	35.51	43.45	7.21	3.81	18.63	5.89	13.97	1.07	41.69	7.94	62.74	44.74	32.75	17.63	41.87	4.3	56.72	46.97	33.6	27.36
12	31.83	65.43	44.19	55.21	40.41	48.21	10.57	12.01	26.22	13.48	20.11	1.33	50.07	21.01	65.35	54.87	33.68	21.16	55.29	13.43	64.24	52.72	35.46	29.33
13	37.72	71.77	52.8	48.13	41.97	49.04	17.44	15.62	34.3	20.97	21.63	1.74	51.35	28.43	66.11	57.39	35.67	23.75	60.03	20.15	67.22	47.57	33.55	31.73
14	45.92	73.25	52.9	38.39	41.18	48.7	20.14	20.15	36.78	23.52	22.52	3.18	51.49	34.2	66.97	60.55	36.17	26.16	63.47	23.18	66.97	42.06	29.9	32.62
15	53.28	72.87	51.66	33.84	38.25	48.28	21.63	21.62	37	23.67	23.52	6.37	51.62	37.71	66.87	60.92	39.61	26.45	65.38	24.79	59.09	39.28	26.18	32.88
16	58.67	72.37	50.58	30.23	33.52	43.91	22.19	22.18	37	23.81	24.59	8.7	51.75	39.78	63.05	56.66	41.56	27.03	63.27	24.88	52.13	33.11	24.95	32.71
17	61.07	70.11	50.16	14.97	27.9	37.36	22.45	24.18	36.56	24.04	25	9.67	51.66	40.46	59.8	53.17	42.41	29.89	55.78	23.28	48.06	29.23	25.74	31.4
18	60.44	66.72	43.3	3.41	21.98	31.25	23.81	23.01	19.08	20.33	25.59	10.26	51.04	40.38	58.13	52.37	43.26	28.38	44.76	21.02	43.92	32.92	26.59	29.71
19	64.64	60.74	25.28	1.67	16.71	22.66	25.43	21.99	14.3	14.67	25.85	10.74	49.15	40.66	55.64	52.28	43.53	28.3	33.87	19.07	32.59	29.66	29.96	28.4
20	67.47	58.54	14.4	1.33	10.57	16.17	26.74	23	12.63	14.67	25.78	11	45.4	40.21	49.36	50.44	41.84	27.06	24.76	14.27	27.78	25.56	31.62	27.72
21	68.08	58.05	8.63	0.01	5.69	11	26.39	23.2	12.56	14.67	26.33	11.33	44.61	36.87	47.02	45.98	39.24	25.74	17.39	12.12	23.06	22.51	31.29	26.94
22	68.41	57.92	4.41	0	3.91	8.86	25.39	17.78	16.78	14.67	26.81	11.67	41.03	30.99	45.23	41.69	39.77	25.58	10.87	11.12	15.52	19.27	30.93	26.63
23	68.49	57.96	1.02	0	3.84	7.3	24.75	12.37	12.67	12.17	26.7	11.67	39	29.29	41.32	41.05	40.07	24.79	6.94	9.36	12.66	16.65	28.9	27.52
24	65.8	57.92	0	0	3.75	6	20.82	8.69	11.33	9.67	26.67	11.67	39	27.78	38.39	37.2	37.04	25.1	4.66	7.12	17.42	16.94	24.27	29.88
25	64.37	57.99	0	0	3.67	5.88	16.83	3.93	9.63	9.67	26.67	11.67	38.25	22.68	36.45	29.96	35.44	25.96	3.29	7	19.34	10.65	21.84	31.32
26	62.08	56.7	0	0	3.67	5.74	14.15	3.03	6.67	6	27.19	11	34.34	17.8	34.68	26.87	36.33	25.53	5.41	6.53	14.57	7.41	20.67	32.05
27	60.71	55.37	0	0.77	3.67	5.72	10.32	1.98	6.67	0.04	27.44	10	28.78	14.21	34.13	25.66	36.11	24.41	7.25	1.64	12.14	5.52	19.26	31.94
28	60.34	55.33	0	2.04	3.67	5.58	8.65	0.03	6.67	1.11	27.93	10	23.94	10.67	33.36	25.46	36.72	24.37	7.77	0.33	11.91	5.33	20.33	31.63
29	60.25	55.31	0.34	3.77	3.67	5.46	7.68	0	6.67	2.33	28.37	10	22.74	6.76	33.86	26.23	38.36	24	7.67	0.67	13.66	5.32	23.21	31.35
30	60.2	55.19	3.3	2.6	3.67	5.14	7.25	0	6.67	3	29	10.03	20.79	6.58	36.01	28.67	39.67	23.93	4.68	2.25	9.3	7.73	23.08	30.3
31	60.25	55.33	7.12	1.82	3.67	5	7.18	0	6.67	3.33	29.52	11.11	18.77	6.24	39.49	29.23	40.52	24.97	3.17	3.34	8.16	5.01	22.68	28.17
32	60.1	55.17	10.68	1.67	3.67	4.2	6.73	0	2.9	3.33	30.15	11.81	18.29	5.98	41.19	29.95	40.05	24.62	2.66	2.79	7.13	3.19	22.29	26.77
33	61.43	54.75	10.7	1.67	3.54	3.5	7.17	0	0	3.81	30	12.15	18.21	5.79	42.38	32.78	39.34	24.77	3.84	1.34	5.88	3.32	21.65	27.21
34	63.16	58.39	9.97	0.64	3.13	3.33	7	0	0	4	29.93	11.81	18	5.84	45.37	33.62	38.3	25.59	4.46	4.33	4.22	2.11	21.87	26.81
35	63.09	61.59	6.57	0	2.09	3.33	6.52	0	0	3.89	29.67	11.67	18	5.58	48.88	36.03	39.33	26.05	6.31	6.68	3.42	1.56	18.96	26.68
36	62.19	60.92	2.27	0	2	3.33	5.09	0	0	0.3	29.81	11.44	18	5.7	51.21	38.1	35.7	26.3	7.1	6.12	2.82	1.04	17.82	26.33
37	61.96	60	1.42	0	1.75	3.29	4.67	0	0	0	30.85	11.93	17.84	5.52	50.84	39.31	35.18	26.29	6.48	4.6	6.37	1	17.52	25.81
38	61.87	60	1.62	0	1.33	2.67	4.67	0	0	0	31.41	11.33	17.62	5.38	51.9	38.63	34.97	25.56	4.37	4.5	4.51	1.37	17.49	24.11
39	62	59.73	1.59	0	1.33	2.67	4.67	0	0	0	31	10.89	17.37	5.33	52.2	38.92	33.72	22.77	5.48	4.12	4.31	2.17	18.16	21.18
40	61.96	59.52	1.58	0	1.33	2.62	4.67	0	0	0	31.33	10.67	17.46	5.33	52.46	40.09	33.53	21.9	7.22	3.66	5.04	2.29	18.42	21.44
41	61.96	61.25	1.34	0	1.33	2.46	4.49	0	0	0.18	31.48	10.85	14.92	5.29	51.89	41.82	30.67	21.13	8.77	3.26	4.7	1.24	18.25	23.73
42	59.54	47.36	0	0	1.01	1	0.46	0	0	0	25.81	7	3.8	1.34	49.03	39.57	24.22	13.25	8.39	3.04	3.04	0.88	11.17	22.7
43	33.85	6.78	0	0	0.04	0	0	0	0	0	11.56	1.07	0	0.04	42.74	32.8	12.16	0.25	0.75	1.86	0.05	0	1.01	13.24
44	21	0	0	0	0	0	0	0	0	0	2.74	0.04	0	0	23.14	11.64	6.86	0	0	0	0.07	0.08	0	1.84
45	20.96	0	0	0	0	0	0	0	0	0	0	0	0	0	0.84	0.85	0.67	0	0	0	0.07	0	0	0
46	12.75	0	0	0	0	0	0	0	0	0	0	0	0	0	0	0	0	0	0	0	0	0	0	0
47	0	0	0	0	0	0	0	0	0	0	0	0	0	0	0	0	0	0	0	0	0	0	0	0
48	0	0	0	0	0	0	0	0	0	0	0	0	0	0	0	0	0	0	0	0	0	0	0	0
49	0	0	0	0	0	0	0	0	0	0	0	0	0	0	0	0	0	0	0	0	0	0	0	0
50	0	0	0	0	0	0	0	0	0	0	0	0	0	0	0	0	0	0	0	0	0	0	0	0
51	0	0	0	0	0	0	0	0	0	0	0	0	0	0	0	0	0	0	0	0	0	0	0	0
52	0	0	0	0	0	0	0	0	0	0	0	0	0	0	0	0	0	0	0	0	0	0	0	0
53	0	0	0	0	0	0	0	0	0	0	0	0	0	0	0	0	0	0	0	0	0	0	0	0
54	0	0	0	0	0	0	0	0	0	0	0	0	0	0	0	0	0	0	0	0	0	0	0	0
55	0	0	0	0	0	0	0	0	0	0	0	0	0	0	0	0	0	0	0	0	0	0	0	0

## Sheet: Tapentadol 2h
Time	001 H-	001 H+	002 H-	002 H+	003 H-	003 H+	004 H-	004 H+	005 H-	005 H+	006 H-	006 H+	007 H-	007 H+	008 H-	008 H+	009 H-	009 H+	010 H-	010 H+	011 H-	011 H+	012 H-	012 H+
0	0	0	0	0	0	0	0	0	0	0	0	0	0	0	0	0	0	0	0	0	0	0	0	0
1	0	0	0	0	0	0	0	0	0	0	0	0	0	0	0	0	0	0	0	0	0	0	0	0
2	0	0	0	0	0	0	0	0	0	0	0	0	0	0	0	0	0	0	0	0	0	0	0	0
3	0	0	0	0	0	0	0	0	0	0	0	0	0	0	0	0	0	0	0	0	0	0	0	0
4	0	0	0	0	0	0	0	0	0	0	0	0	0	0	0	0	0.18	0	0	0	0	0	0	0
5	0	0	0	0	0	0.04	0	0	0	0	0	0	0	0	0.25	0	1.4	0	0	0	0	0	0.24	0.01
6	0	0	0	0	2.37	5.67	0	0	0	0	0.63	0	0	0	1.22	0	5.42	0	0.62	0	0	0	3.24	2
7	0	0	0	0	9.5	18.11	0	0	0	0	1.78	0	0	0	2.74	0.04	7.44	0.13	3.42	0	0	0	10.14	5.72
8	0	0.01	0	0	17.5	25.19	0	0	0	0.67	3.78	0	0.06	0	9.1	0.76	8.86	0.88	6.46	0.34	1.67	0	17.91	11.18
9	0.46	0.42	1.83	0	24.37	30	1.52	0.06	0	3.96	7.22	0	9.66	0	23.33	9.31	11.96	2.5	14.18	1.17	12.3	2.89	25.08	14.69
10	3.11	3.04	11.03	4.1	30.02	35.73	6.05	4.4	0.74	8.81	11.3	0.33	20.33	2.88	48.82	20.14	15.41	8.31	28.12	3.06	32.91	16.63	31.13	20.08
11	6.17	10.93	31.92	17.84	38.81	47.57	16.95	14.74	4.89	16.26	19.11	1.43	45.47	9.66	59.91	35.81	20.14	16.1	53.76	6.94	50.17	30.59	34.95	25.85
12	11.62	16.28	48.46	36.31	43.21	53.58	24.54	29.87	15.63	25.44	27.96	2.93	53.61	23.7	62.32	52.44	23.33	20.5	70.32	16.59	59.38	40.62	35.75	33.7
13	14.4	20.17	50.95	46.96	44.51	55.57	26.26	37.08	27	32.13	32.33	4.3	56.28	32.45	62.54	58.86	26.73	23.29	69.74	20.78	61.7	43.98	36.14	35.39
14	19	21.98	53.48	47.56	44.88	57.24	24.28	42.45	37.11	35.52	34.63	4.7	56.62	41.03	62.26	60.82	29.22	25.05	69.73	27.41	63.55	38.12	36.26	35.45
15	24.05	23.18	54.59	51.21	45.34	57.61	23.59	44.6	40.67	36	36.67	6.96	56.67	43.34	61.55	62.04	31.4	26.66	71.46	31.15	56.45	38	35.51	35.25
16	28.17	25.08	56.97	46.67	45.12	59.93	24.15	45.62	42.96	35.96	38.33	8.89	56.78	47.02	60	62.55	33.28	27.58	66.32	31.87	51.69	39.22	32.97	34.85
17	35.54	27.83	55.4	38.83	45.21	61.64	25.88	47.95	43	32.74	40.26	11	56.62	48.69	59.79	61.09	35.84	28.48	57.86	32.02	46.99	37.9	30.35	31.6
18	40.04	30.2	46.99	33.21	41.84	60.59	26.33	47.91	41.7	31	40.67	12.07	56.76	49.67	59.34	54.65	37.39	30.03	56.58	30.14	42.1	31.66	26.81	29.21
19	42.05	30.67	35.24	21.36	37.23	57.39	26.49	47.29	29.48	30.85	39.59	12.81	55.89	49.67	59.27	50.46	38.91	30.53	44.33	28.92	36.3	30.26	23.92	27.14
20	42.94	30.87	29.13	10.8	33.03	51.88	25.81	46.18	26.67	28.96	38.67	13.78	51.73	49.65	58.93	46.92	39.6	27.5	38.73	25.59	29.91	26.05	22.13	26.41
21	43.6	31.25	22.16	5.37	29.28	44.81	23.59	44.54	20.67	24.44	38.22	14.13	46.6	48.96	56.56	45.79	39.81	27.65	33.36	20.45	22.56	21.79	21.03	25.95
22	44.57	31.48	12.54	0.22	28.71	38.78	20.93	41.54	8.7	18.89	37.67	14.67	38.79	43.31	49.21	44.42	39.75	27.73	25.9	16.48	19.82	22.56	20.47	25.12
23	43.79	31.7	4.89	0	28.39	33.58	17.65	34.12	3	9	37.67	14.67	35.36	28.99	46.14	43.58	39.96	28.3	21.39	13.73	17.57	20.89	21.88	24.86
24	42.37	31.69	3.34	0	27.44	25.79	15.98	21.51	0.44	6.48	37.67	14.93	30.75	19.33	45.74	42.38	40.01	28	14.74	12.77	13.34	20.31	23.26	25.15
25	42.48	32.06	1.33	0	24.22	17.24	14.7	12.51	0.33	2.04	38	15.33	27.52	15.68	42.7	38.66	40.5	27.86	10.38	4.44	12.03	17.16	24.13	25.73
26	42.69	32.33	1.33	0	20.12	13.71	13.28	8.57	0.33	1.67	38	15.33	22.68	11.29	39.44	34.75	40.32	26.96	9.33	2.75	10.9	14.87	25	26.14
27	42.72	31.02	1.33	0	16.87	12.05	11.68	5.96	0.33	1.67	38.04	15.33	15.24	6.2	39.22	33.37	40.43	25.19	9.31	2.15	10.37	13.09	26.63	27.17
28	42.63	24.7	1.24	0	15.01	10.61	10.97	4.23	0.33	1.67	38.33	15.44	8.58	3.39	41.21	32.97	40.76	24.95	9.03	0.79	7.97	12.63	27.99	28.44
29	42.71	22.69	0.69	0	14.77	8.73	10.66	2.36	2.59	2.56	38.33	15.81	4.46	2.94	43.31	32.18	40.15	23.96	6.25	0.33	7.2	11.8	30.53	29.83
30	42.71	22.67	0.31	0	13.95	5.57	10.41	1.48	3.33	1.89	38.3	16	3.71	2.2	45.35	31.57	37.58	23.55	5.14	0.33	6.96	9.64	31.69	29.66
31	42.06	22.06	1.47	0	13.89	3.84	8.64	1.33	3.33	1.67	37.67	16.33	3.62	2	48.83	31.45	37.55	23.63	4.89	0.33	6.17	7.66	31.32	29.58
32	41.32	18.61	2.67	0	13.74	4	8	1.33	3.33	1.87	37.67	16.67	3.62	2	49.65	30.68	38.5	23.44	4.9	0.33	7.55	6.62	30.66	30.2
33	41.29	18.4	2.63	0	13.96	4	8	1.82	3.33	2.85	38.56	16.67	3.59	2	50.01	31.31	37.59	23.15	4.46	0.04	8.01	5.52	30.31	30.49
34	41.33	19.19	2.46	0	12.92	4	7.96	2	3.33	3.15	39	16.41	3.63	2	50.67	32.97	36.02	23.17	3.27	0	6.17	4.9	29.85	30.44
35	41.33	19.19	1.44	0	11.09	4	7.78	2.04	3.33	3.93	38.76	16.04	3.5	2.11	51.05	33.66	34.18	21.78	2.23	0	5.11	4.33	29.67	29.4
36	41.29	19.44	0.01	0	10.4	4	7.76	2.26	3.33	4.56	37.96	16.48	3.41	3.35	50.92	34.59	32.94	20.95	2.78	0	4.4	4.03	29.65	28.76
37	41.33	19.75	0	0	9.6	4	7.82	2.5	3.96	6.3	37.33	16.93	3.42	3.67	50.85	34.95	31.78	20.5	3.04	0.2	5.18	3.56	28.21	28.36
38	41.75	19.67	0	0	9.15	3.96	7.8	3.52	4	7.07	36.93	17.04	3.95	3.91	52.02	35.48	30.79	21.71	3.26	0.92	5.34	2.95	25.06	28.06
39	45.02	19.71	0	0	8.98	3.76	7.83	4	4	8	35.07	18.15	4.73	4.16	49.95	35.71	31.7	21.37	3.88	1.42	3.32	2.56	23.97	27.28
40	45.93	19.67	0	0	8.57	3.75	7.8	3.62	4	8.63	34.3	18.77	6.5	4.16	48.59	35.15	32.25	21.05	4.13	3.42	2.56	2.17	23.17	26.43
41	46.26	16.78	0	0	7.05	3.75	7.8	3.22	5.07	8.67	33.48	19.19	7.01	4.06	48.99	34.5	32.8	21.14	4.33	3.67	2.14	1.51	22.97	25.75
42	44.39	12.61	0	0	5.63	3.73	5.94	1.65	2.73	8.67	25.18	13.48	1.55	0.96	47.14	33.67	27.1	21.09	2.8	4.08	0.88	0.8	13.55	21.04
43	35.71	4.44	0	0	0.07	0.29	0.69	0.02	0	6.81	1.27	8.11	0	0.77	34.91	31.72	20.51	16.59	0	4.33	0	0.01	0.97	5.68
44	34	0.02	0	0	0	0	0	0	0	0.07	0	5.19	0	0.59	15.08	23.71	8.34	1.99	0	4.37	0	0.02	0	0
45	20.7	0	0	0	0	0	0	0	0	0	0	1.56	0	0	5.83	10.75	1.62	0	0	0.28	0	0.02	0	0
46	11.54	0	0	0	0	0	0	0	0	0	0	0	0	0	0.42	0.29	0.59	0	0	0	0	0	0	0
47	0.64	0	0	0	0	0	0	0	0	0	0	0	0	0	0	0	0.08	0	0	0	0	0	0	0
48	0	0	0	0	0	0	0	0	0	0	0	0	0	0	0	0	0	0	0	0	0	0	0	0
49	0	0	0	0	0	0	0	0	0	0	0	0	0	0	0	0	0	0	0	0	0	0	0	0
50	0	0	0	0	0	0	0	0	0	0	0	0	0	0	0	0	0	0	0	0	0	0	0	0
51	0	0	0	0	0	0	0	0	0	0	0	0	0	0	0	0	0	0	0	0	0	0	0	0
52	0	0	0	0	0	0	0	0	0	0	0	0	0	0	0	0	0	0	0	0	0	0	0	0
53	0	0	0	0	0	0	0	0	0	0	0	0	0	0	0	0	0	0	0	0	0	0	0	0
54	0	0	0	0	0	0	0	0	0	0	0	0	0	0	0	0	0	0	0	0	0	0	0	0
55	0	0	0	0	0	0	0	0	0	0	0	0	0	0	0	0	0	0	0	0	0	0	0	0
